# Supplementary material for: Phylogeography and genetic diversity of the widespread katydid Ducetia japonica (Thunberg, 1815) across China
Source: Ecol Evol. 2021 Mar 8;11(9):4276–94. doi: 10.1002/ece3.7324 (PMC8093711; doi:10.1002/ece3.7324)
Supplement: Supplementary file 2 — Table S1 [file ECE3-11-4276-s001.xlsx]

## Sheet: Sampling sites
Region	No.	Population code	Locality	Longitude (°E)	Latitude (°N)	Sample size	No. of Haplotypes	Haplotypes (sample size)
Northeast China, NEC	1	JLLJ	Linjiang, Jilin	126.518	41.812	28	2	H1(24),H2(4)
Northeast China, NEC	2	JLTH	Tonghua, Jilin	125.955	41.728	20	1	H2(20)
Northeast China, NEC	3	JLJL	Jilin, Jilin	126.574	43.882	27	1	H2(27)
Northeast China, NEC	4	LNFC	Fengcheng, Liaoning	124.066	40.453	28	2	H2(27),H3(1)
Northeast China, NEC	5	LNDD	Dandong, Liaoning	124.383	40.124	20	4	H2(5),H4(4),H5(10),H6(1)
Northeast China, NEC	6	LNSY	Shenyang, Liaoning	123.584	41.913	17	5	H2(3),H7(6),H8(4),H9(1),H10(3)
Northeast China, NEC	7	LNAS	Anshan, Liaoning	123.029	41.15	1	1	H2(1)
North China, NC	8	BJHD	Haidian, Beijing	116.298	39.959	11	3	H2(3),H3(3),H11(5)
North China, NC	9	HBBD	Baoding, Hebei	115.528	38.868	60	6	H3(6),H12(44),H13(4),H14(3),H15(1),H16(2)
North China, NC	10	HBSP	Shunping, Hebei	115.127	38.84	10	4	H2(3),H12(5),H13(1),H17(1)
North China, NC	11	YXY	Xinyang, Henan	114.058	32.117	3	2	H3(2),H18(1)
North China, NC	12	YLB	Lingbao, Henan	110.895	34.517	19	2	H3(18),H13(1)
North China, NC	13	SDYT	Yantai, Shandong	121.358	37.517	24	3	H3(22),H11(1),H19(1)
North China, NC	14	SDJN	Jinan, Shandong	117.053	36.671	11	3	H2(2),H3(8),H13(1)
North China, NC	15	SDPL	Penglai, Shandong	120.759	37.811	19	5	H2(3),H3(13),H13(1),H20(1),H21(1)
North China, NC	16	SDZY	Zhaoyuan, Shandong	120.434	37.355	21	3	H13(4),H21(15),H22(2)
North China, NC	17	JSLF	Linfen, Shanxi	111.578	36.083	13	5	H3(5),H13(1),H23(4),H24(2),H25(1)
North China, NC	18	JSQS	Qinshui, Shanxi	112.19	35.69	19	4	H3(2),H13(1),H22(1),H26(15)
North China, NC	19	SSYL	Yangling, Shanxi	108.427	34.16	36	3	H3(25),H26(8),H27(3)
Central China, CC	20	EDLL	Dalaoling, Hubei	110.924	31.08	6	2	H28(5),H29(1)
Central China, CC	21	WMAS	Maanshan, Anhui	118.504	31.69	29	2	H30(28),H31(1)
Central China, CC	22	WGNJ	Guniujiang, Anhui	117.48	30.08	7	4	H32(2),H33(1),H34(3),H35(1)
Central China, CC	23	WHS	Mt Huang, Anhui	118.142	30.273	6	3	H9(4),H30(1),H36(1)
Central China, CC	24	ZJS	Jiangshan, Zhejiang	118.507	28.355	10	5	H37(1),H38(2),H39(2),H40(2),H41(3)
Central China, CC	25	ZSX	Shuanxi, Zhejiang	118.941	30.057	1	1	H42(1)
Central China, CC	26	ZZS	Zhoushan, Zhejiang	122.314	29.958	4	3	H3(1),H41(2),H43(1)
Central China, CC	27	ZJN	Jingning, Zhejiang	119.636	27.973	4	3	H3(1),H41(2),H44(1)
Central China, CC	28	ZTMS	Mt Tianmu, Zhejiang	119.725	30.234	23	9	H3(11),H12(1),H13(1),H28(1),H45(2),H46(3),H47(1),H48(2),H49(1)
Central China, CC	29	ZSMS	Mt Siming, Zhejiang	121.119	29.736	1	1	H40(1)
Central China, CC	30	ZGTS	Mt Gutian, Zhejiang	118.155	29.255	13	3	H9(3),H50(9),H51(1)
Central China, CC	31	ZQLF	Qingliangfeng, Zhejiang	119.041	30.132	25	10	H3(15),H13(1),H52(1),H53(1),H54(1),H55(1),H56(2),H57(1),H58(1),H59(1)
Central China, CC	32	GZDZ	Daozhen, Guizhou	107.613	28.863	2	1	H60(2)
Central China, CC	33	GZGY	Guiyang, Guizhou	106.63	26.647	4	3	H61(1),H62(1),H63(2)
Central China, CC	34	GZSY	Suiyang, Guizhou	107.171	27.963	1	1	H64(1)
Central China, CC	35	GZKS	Kuankuoshui, Guizhou	107.188	27.947	3	2	H65(2),H66(1)
Central China, CC	36	GZCS	Chishui, Guizhou	107.607	29.152	2	1	H3(2)
Central China, CC	37	XYS	Yongshun, Hunan	109.848	29.005	9	3	H28(7),H67(1),H68(1)
Central China, CC	38	XGZ	Guzhang, Hunan	109.951	28.617	6	2	H28(5),H69(1)
Central China, CC	39	XSM	Shimen, Hunan	110.803	30.112	3	2	H3(2),H28(1)
Central China, CC	40	XTY	Taoyuan, Hunan	111.404	28.613	8	4	H27(2),H28(4),H70(1),H71(1)
Central China, CC	41	XZJJ	Mt Zhangjiajie, Hunan	110.396	29.354	4	1	H28(4)
Central China, CC	42	XSZ	Sangzhi, Hunan	109.922	29.702	3	2	H3(2),H28(1)
Central China, CC	43	JXJG	Mt Jinggang, Jiangxi	114.289	26.748	5	2	H72(4),H73(1)
Central China, CC	44	MWYS	Mt Wuyi, Fujian	118.035	27.757	5	2	H41(1),H74(4)
Central China, CC	45	GDLZ	Lianzhou, Guangdong	112.38	24.789	1	1	H75(1)
Central China, CC	46	GXHJ	Huanjang, Guangxi	108.258	24.826	7	4	H28(2),H76(1),H77(3),H78(1)
Central China, CC	47	GXLC	Luocheng, Guangxi	108.905	24.777	4	3	H76(1),H77(2),H79(1)
Central China, CC	48	GXME	Mt Maoer, Guangxi	110.417	25.864	5	2	H80(4),H81(1)
Central China, CC	49	GXTL	Tianlin, Guangxi	106.228	24.294	2	2	H28(1),H82(1)
Central China, CC	50	GXRS	Rongshui, Guangxi	109.24	25.07	1	1	H68(1)
Central China, CC	51	GXJZ	Mt Jinzhong, Guangxi	104.955	24.615	10	7	H65(2),H66(2),H83(1),H84(2),H85(1),H86(1),H87(1)
Central China, CC	52	GXFC	Fangchenggang, Guangxi	108.354	21.687	1	1	H68(1)
Central China, CC	53	GXLZ	Longzhou, Guangxi	106.961	22.468	5	2	H68(4),H88(1)
Central China, CC	54	HMH	Minhang, Shanghai	121.43	31.108	20	4	H3(15),H13(2),H89(2),H90(1)
Central China, CC	55	HJS	Jinshan, Shanghai	121.342	30.742	6	1	H3(6)
Central China, CC	56	DZT	Zhaotong, Yunnan	104.874	27.441	2	2	H65(1),H91(1)
South China, SC	57	DML	Mengla, Yunnan	101.565	21.459	16	12	H92(3),H93(1),H94(1),H95(1),H96(3),H97(1),H98(1),H99(1),H100(1),H101(1),H102(1),H103(1)
South China, SC	58	DZY	Zhenyuan, Yunnan	100.812	24.039	3	3	H61(1),H104(1),H105(1)
South China, SC	59	DGM	Gengma, Yunnan	99.398	23.538	7	3	H106(4),H107(2),H108(1)
South China, SC	60	DSJ	Shuangjiang, Yunnan	99.884	23.616	4	2	H61(3),H107(1)
South China, SC	61	DLC	Lincang, Yunnan	99.828	23.474	5	4	H61(1),H107(1),H109(2),H110(1)
South China, SC	62	DJH	Jinghong, Yunnan	100.66	22.164	26	12	H62(1),H63(3),H96(2),H98(1),H105(1),H107(5),H111(5),H112(3),H113(1),H114(1),H115(1),H116(1)
South China, SC	63	DDH	Dehong, Yunnan	97.931	24.705	9	6	H61(3),H117(1),H118(2),H119(1),H120(1),H121(1)
Hainan China, HNC	64	QWZS	Mt Wuzhi, Hainan	109.517	18.775	8	6	H122(1),H123(1),H124(1),H125(3),H126(1),H127(1)
Hainan China, HNC	65	QDLS	Mt Diaoluo, Hainan	109.916	18.66	6	5	H128(2),H129(1),H130(1),H131(1),H132(1)
Hainan China, HNC	66	QJFL	Jianfengling, Hainan	108.902	18.725	5	3	H125(3),H132(1),H133(1)
Hainan China, HNC	67	QYGL	Yinggeling, Hainan	109.447	19.183	1	1	H134(1)
Hainan China, HNC	68	QBWL	Bawangling, Hainan	109.262	19.134	1	1	H135(1)
Taiwan China, TWC	69	TWTN	Tiannan, Taiwan	120.188	22.998	4	1	H9(4)
Taiwan China, TWC	70	TWTB	Tianbei, Taiwan	121.565	25.038	1	1	H136(1)
Taiwan China, TWC	71	TWNT	Nantou, Taiwan	121.145	24.104	3	1	H9(3)
Southwest China, SWC	72	DQB	Qiubei, Yunnan	104.009	24.165	1	1	H3(1)
Southwest China, SWC	73	DWS	Wenshan, Yunnan	104.912	23.716	3	3	H63(1),H137(1),H138(1)
Southwest China, SWC	74	DNJ	Nujiang, Yunnan	98.857	25.818	2	2	H118(1),H139(1)
Southwest China, SWC	75	DBS	Baoshan, Yunnan	98.69	24.595	2	2	H140(1),H141(1)
Southwest China, SWC	76	CYA	Yaan, Sichuan	103.043	29.94	12	9	H3(1),H83(1),H142(2),H143(1),H144(2),H145(1),H146(1),H147(1),H148(2)
Southwest China, SWC	77	CDJY	Dujiangyan, Sichuan	103.645	31.097	13	5	H83(6),H149(2),H150(3),H151(1),H152(1)
Southwest China, SWC	78	CEMS	Mt Emei, Sichuan	103.484	29.601	15	6	H3(4),H66(1),H149(2),H152(1),H153(2),H154(5)
XZC	79	XZMT	Motuo, Xizang	95.333	29.325	8	1	H155(8)
Laos	80	Laos	Namuang, Laos	101.503	20.935	2	2	H156(1),H157(1)
Singapore	81	Singapore	Singapore	103.859	1.352	4	2	H158(3),H159(1)
