# Supplementary material for: Phylogeography and genetic diversity of the widespread katydid Ducetia japonica (Thunberg, 1815) across China
Source: Ecol Evol. 2021 Mar 8;11(9):4276–94. doi: 10.1002/ece3.7324 (PMC8093711; doi:10.1002/ece3.7324)
Supplement: Supplementary file 3 — Table S2 [file ECE3-11-4276-s003.xlsx]

## Sheet: Genetic distance
	JLLJ	JLTH	JLJL	LNFC	LNDD	LNSY	BJHD	HBBD	HBSP	YLB	SDYT	SDJN	SDPL	SDZY	JSLF	JSQS	SSYL	EDLL	WMAS	WGNJ	WHS	ZJS	ZTMS	ZGTS	ZQLF	XYS	XGZ	XTY	JXJG	MWYS	GXHJ	GXME	GXJZS	GXLZ	HMH	HJS	DML	DGM	DLC	DJH	DDH	QWZS	QDLS	QJFL	CYA	CDJY	CEMS	XZMT
JLLJ		0.02163*	0.02146*	0.02591*	0.2305*	0.23679*	0.2555*	0.19061*	0.18397*	0.11509*	0.20032*	0.16101*	0.12423*	0.16534*	0.15906*	0.13716*	0.13146*	NA	0.12048*	0.13374*	NA	0.12663*	0.11027*	0.16226*	NA	0.24456*	0.1943*	0.18537*	0.1228*	0.1304*	0.20238*	0.20634*	0.219*	NA	0.11238*	0.13461*	0.16234*	0.22171*	0.19036*	0.14235*	0.14506*	0.23708*	0.19349*	NA	0.16377*	0.13979*	0.17638*	0.21838*
JLTH	0.8301*		0.01307*	0.0239*	0.21548*	0.21803*	0.24812*	0.1646*	0.16321*	0.09832*	0.18708*	0.13754*	0.10578*	0.15162*	0.13153*	0.13179*	0.11243*	NA	0.10314*	0.12164*	NA	0.11464*	0.09341*	0.14512*	NA	0.22027*	0.17498*	0.16166*	0.11009*	0.10856*	0.18418*	0.17963*	0.19946*	NA	0.10136*	0.1241*	0.1442*	0.19565*	0.16417*	0.12123*	0.11594*	0.20377*	0.15668*	NA	0.14764*	0.13348*	0.17166*	0.19476*
JLJL	0.84945*	0		0.02349*	0.22796*	0.23169*	0.25687*	0.18474*	0.18309*	0.11017*	0.19106*	0.14765*	0.11447*	0.1642*	0.15309*	0.13319*	0.12446*	NA	0.1144*	0.12751*	NA	0.12806*	0.1041*	0.14867*	NA	0.23623*	0.19886*	0.17434*	0.12361*	0.13047*	0.2035*	0.18914*	0.22029*	NA	0.11898*	0.12939*	0.1589*	0.20621*	0.17421*	0.13201*	0.12466*	0.22087*	0.18482*	NA	0.16277*	0.14305*	0.18263*	0.20926*
LNFC	0.8178*	0.01259	0.00132		0.2427*	0.25079*	0.27055*	0.20707*	0.20316*	0.11875*	0.21551*	0.165*	0.12752*	0.17557*	0.16859*	0.14523*	0.14393*	NA	0.12641*	0.14706*	NA	0.13313*	0.11277*	0.14857*	NA	0.25752*	0.21642*	0.19904*	0.14717*	0.15352*	0.21879*	0.21981*	0.23746*	NA	0.12206*	0.13349*	0.17831*	0.22211*	0.18363*	0.1472*	0.14845*	0.24738*	0.21004*	NA	0.17224*	0.15277*	0.19025*	0.23184*
LNDD	0.70894*	0.53734*	0.58177*	0.55354*		0.04517*	0.09081*	0.06877*	0.13016*	0.18532*	0.2713*	0.20091*	0.20521*	0.22263*	0.19573*	0.24278*	0.20199*	NA	0.22967*	0.21547*	NA	0.21166*	0.20507*	0.27212*	NA	0.28585*	0.26172*	0.24496*	0.21121*	0.22743*	0.26844*	0.26613*	0.26752*	NA	0.17702*	0.24013*	0.1358*	0.15654*	0.17209*	0.14612*	0.13379*	0.28537*	0.23913*	NA	0.21149*	0.22652*	0.26204*	0.21788*
LNSY	0.5893*	0.23494*	0.27843*	0.26558*	0.39238*		0.05144*	0.08045*	0.14027*	0.19085*	0.27848*	0.20435*	0.209*	0.22793*	0.1993*	0.24622*	0.20308*	NA	0.23251*	0.21772*	NA	0.21124*	0.19923*	0.27534*	NA	0.28816*	0.2622*	0.23936*	0.20622*	0.22483*	0.27307*	0.27504*	0.27784*	NA	0.17504*	0.24767*	0.13572*	0.17053*	0.1928*	0.14489*	0.14284*	0.29253*	0.25668*	NA	0.20866*	0.23409*	0.264*	0.22449*
BJHD	0.76227*	0.67776*	0.72485*	0.67694*	0.50009*	0.42409*		0.08242*	0.1267*	0.22079*	0.30232*	0.23699*	0.24197*	0.2637*	0.22694*	0.26927*	0.23111*	NA	0.24666*	0.21825*	NA	0.23023*	0.21853*	0.30633*	NA	0.29524*	0.2716*	0.2455*	0.21441*	0.24247*	0.28274*	0.29627*	0.29323*	NA	0.19074*	0.27915*	0.15155*	0.21169*	0.22819*	0.1607*	0.15647*	0.31085*	0.2787*	NA	0.21959*	0.25169*	0.28106*	0.24813*
HBBD	0.73184*	0.64096*	0.66158*	0.64616*	0.59746*	0.59406*	0.42281*		0.05172*	0.1507*	0.22366*	0.15605*	0.16569*	0.18546*	0.14737*	0.1947*	0.15943*	NA	0.19099*	0.14519*	NA	0.15387*	0.1505*	0.22435*	NA	0.19072*	0.16798*	0.15418*	0.13189*	0.14167*	0.17315*	0.17875*	0.17552*	NA	0.12321*	0.18376*	0.09252*	0.1363*	0.13187*	0.09669*	0.09023*	0.19338*	0.14958*	NA	0.14103*	0.16905*	0.20221*	0.16925*
HBSP	0.67354*	0.51993*	0.57965*	0.54724*	0.41916*	0.3542*	0.24678*	0.07824*		0.15118*	0.22795*	0.14959*	0.16094*	0.18281*	0.14706*	0.19289*	0.15747*	NA	0.18285*	0.13123*	NA	0.14708*	0.14593*	0.22531*	NA	0.17045*	0.12697*	0.12772*	0.11045*	0.11013*	0.13887*	0.16232*	0.12562*	NA	0.12143*	0.17967*	0.09883*	0.13087*	0.12709*	0.09551*	0.09123*	0.18915*	0.14642*	NA	0.12721*	0.16038*	0.19502*	0.16895*
YLB	0.87298*	0.89716*	0.91221*	0.86685*	0.64941*	0.59878*	0.31396*	0.38502*	0.35569*		0.19539*	0.12265*	0.02115*	0.04029*	0.13464*	0.04133*	0.12106*	NA	0.13984*	0.12102*	NA	0.12007*	0.10309*	0.14276*	NA	0.21615*	0.18608*	0.16769*	0.11456*	0.1217*	0.19378*	0.18491*	0.20392*	NA	0.04798*	0.03472*	0.1135*	0.14924*	0.12974*	0.10202*	0.09283*	0.21874*	0.1736*	NA	0.13099*	0.07318*	0.16863*	0.16523*
SDYT	0.86739*	0.86988*	0.88654*	0.84675*	0.66209*	0.61926*	0.29127*	0.39907*	0.38994*	0.02019		0.11516*	0.19041*	0.21808*	0.10092*	0.23262*	0.11176*	NA	0.16199*	0.20632*	NA	0.18126*	0.17683*	0.25319*	NA	0.28091*	0.2273*	0.22096*	0.19769*	0.20416*	0.24807*	0.25804*	0.27033*	NA	0.17313*	0.21853*	0.1958*	0.25847*	0.24421*	0.18202*	0.17414*	0.289*	0.25453*	NA	0.19335*	0.20794*	0.23447*	0.26013*
SDJN	0.78023*	0.70988*	0.75375*	0.68295*	0.47842*	0.39487*	0.15084	0.3567*	0.18238*	0.06393	0.10232		0.11984*	0.15299*	0.04297*	0.14646*	0.0394*	NA	0.12725*	0.13042*	NA	0.10851*	0.12117*	0.18472*	NA	0.22545*	0.18872*	0.16836*	0.13609*	0.14445*	0.1955*	0.19421*	0.21315*	NA	0.11393*	0.13678*	0.12802*	0.17415*	0.16577*	0.11579*	0.10081*	0.22261*	0.17729*	NA	0.12174*	0.15111*	0.16346*	0.17735*
SDPL	0.70957*	0.54502*	0.59029*	0.54402*	0.45581*	0.3948*	0.14354*	0.35774*	0.20042*	0.04296	0.078*	0.06522		0.03017*	0.13258*	0.05732*	0.12489*	NA	0.14203*	0.13186*	NA	0.12969*	0.11586*	0.15326*	NA	0.226*	0.19674*	0.17279*	0.12941*	0.14452*	0.19882*	0.18731*	0.21447*	NA	0.06845*	0.03731*	0.13532*	0.18128*	0.15361*	0.12127*	0.11789*	0.2166*	0.1767*	NA	0.14147*	0.08002*	0.18146*	0.17276*
SDZY	0.8469*	0.82802*	0.85062*	0.83336*	0.72792*	0.64883*	0.73843*	0.73948*	0.64166*	0.83422*	0.84324*	0.73477*	0.68112*		0.16709*	0.06403*	0.15285*	NA	0.17697*	0.16438*	NA	0.15895*	0.14337*	0.18568*	NA	0.24945*	0.22173*	0.20313*	0.15644*	0.17234*	0.21959*	0.22199*	0.22958*	NA	0.0819*	0.03724*	0.14945*	0.19298*	0.17656*	0.14039*	0.14144*	0.24534*	0.20921*	NA	0.16338*	0.08684*	0.19977*	0.19397*
JSLF	0.68706*	0.61609*	0.66532*	0.63548*	0.49659*	0.44374*	0.20817*	0.38817*	0.2341*	0.1748*	0.20113*	0.11687	0.13083*	0.6872*		0.17838*	0.03454*	NA	0.14037*	0.13769*	NA	0.13108*	0.12561*	0.19819*	NA	0.23002*	0.18585*	0.18147*	0.14223*	0.14759*	0.19676*	0.21113*	0.21108*	NA	0.11575*	0.16625*	0.12009*	0.17189*	0.16048*	0.10833*	0.10158*	0.23515*	0.19892*	NA	0.12839*	0.16639*	0.18809*	0.18337*
JSQS	0.84463*	0.82622*	0.85008*	0.82646*	0.68167*	0.63968*	0.51942*	0.55114*	0.48447*	0.58183*	0.59049*	0.49355*	0.44546*	0.8068*	0.42245*		0.15016*	NA	0.16976*	0.14698*	NA	0.12658*	0.11265*	0.16013*	NA	0.2403*	0.22032*	0.18951*	0.14907*	0.15377*	0.21798*	0.20776*	0.23285*	NA	0.07271*	0.02846	0.16428*	0.20878*	0.16889*	0.13679*	0.13447*	0.24251*	0.20831*	NA	0.14893*	0.0676*	0.1659*	0.19658*
SSYL	0.73728*	0.62168*	0.6513*	0.62272*	0.55091*	0.52512*	0.22793*	0.38294*	0.31794*	0.06363	0.07364*	0.07246	0.08551*	0.74822*	0.18325*	0.29159*		NA	0.13163*	0.1256*	NA	0.12245*	0.12295*	0.16984*	NA	0.22258*	0.19189*	0.17658*	0.12494*	0.13357*	0.19517*	0.19682*	0.21142*	NA	0.10699*	0.14151*	0.13327*	0.18249*	0.16456*	0.11841*	0.10973*	0.21602*	0.17565*	NA	0.13286*	0.14623*	0.16763*	0.18446*
EDLL	0.9826*	0.99516*	0.99625*	0.99216*	0.94906*	0.93063*	0.94618*	0.92691*	0.89551*	0.98238*	0.98038*	0.9621*	0.94342*	0.96574*	0.90884*	0.95947*	0.94538*		NA	NA	NA	NA	NA	NA	NA	NA	NA	NA	NA	NA	NA	NA	NA	NA	NA	NA	NA	NA	NA	NA	NA	NA	NA	NA	NA	NA	NA	NA
WMAS	0.99015*	0.99732*	0.99767*	0.99541*	0.97477*	0.96763*	0.97916*	0.94914*	0.96066*	0.99134*	0.98954*	0.98531*	0.9726*	0.98265*	0.96097*	0.98036*	0.96685*	0.90326*		0.13321*	NA	0.11632*	0.12669*	0.18536*	NA	0.24461*	0.19729*	0.18271*	0.1291*	0.1515*	0.19906*	0.21808*	0.22457*	NA	0.12442*	0.17204*	0.14558*	0.19651*	0.18111*	0.13408*	0.12912*	0.23962*	0.21323*	NA	0.14873*	0.14662*	0.17168*	0.19813*
WGNJ	0.9447*	0.94128*	0.9536*	0.95101*	0.9017*	0.88002*	0.87002*	0.90676*	0.81974*	0.9242*	0.93209*	0.88153*	0.89139*	0.92194*	0.84276*	0.90726*	0.91436*	0.23387*	0.59698*		NA	0.09889*	0.09761*	0.17338*	NA	0.20126*	0.15045*	0.1418*	0.03109*	0.01546	0.15791*	0.18171*	0.1852*	NA	0.08101*	0.15369*	0.10413*	0.1659*	0.1312*	0.08551*	0.08242*	0.20557*	0.16478*	NA	0.095*	0.1056*	0.13558*	0.168*
WHS	0.68938*	0.5967*	0.66092*	0.6552*	0.53888*	0.45576*	0.42607*	0.63704*	0.3278*	0.58603*	0.6271*	0.42677*	0.49729*	0.65171*	0.35459*	0.59466*	0.61531*	0.56132*	0.83157*	0.48389*		NA	NA	NA	NA	NA	NA	NA	NA	NA	NA	NA	NA	NA	NA	NA	NA	NA	NA	NA	NA	NA	NA	NA	NA	NA	NA	NA
ZJS	0.84728*	0.81593*	0.8477*	0.84632*	0.77686*	0.74759*	0.70045*	0.81692*	0.6417*	0.78176*	0.80533*	0.70685*	0.75036*	0.81349*	0.67563*	0.77393*	0.80973*	0.11402	0.51899*	0.12611	0.2676*		0.01858	0.09979*	NA	0.20228*	0.15997*	0.15229*	0.11338*	0.10139*	0.16651*	0.16955*	0.18259*	NA	0.08096*	0.12564*	0.11589*	0.15747*	0.14227*	0.10049*	0.09267*	0.21706*	0.18043*	NA	0.05421*	0.0911*	0.06175*	0.12289*
ZTMS	0.46129*	0.31873*	0.35987*	0.34835*	0.30684*	0.28988*	0.10881	0.2173*	0.09087	0.09606	0.11513*	0.06506	0.09961*	0.46534*	0.07223	0.23522*	0.14727*	0.6834*	0.8186*	0.65827*	0.14903	0.48586*		0.05286*	NA	0.20413*	0.15778*	0.15284*	0.09924*	0.09332*	0.17065*	0.16852*	0.18718*	NA	0.08959*	0.11659*	0.11467*	0.15611*	0.13023*	0.09207*	0.08617*	0.20725*	0.16965*	NA	0.07668*	0.11317*	0.1082*	0.14431*
ZGTS	0.68037*	0.59338*	0.64408*	0.63575*	0.55653*	0.45052*	0.51788*	0.6719*	0.44694*	0.65374*	0.67942*	0.51643*	0.54184*	0.68517*	0.43609*	0.66325*	0.63622*	0.85589*	0.93782*	0.7952*	0.19055*	0.63773*	0.31284*		NA	0.28772*	0.26554*	0.23581*	0.17863*	0.18882*	0.25258*	0.24949*	0.28205*	NA	0.14738*	0.16281*	0.18959*	0.22908*	0.19305*	0.15352*	0.16036*	0.28151*	0.25285*	NA	0.15433*	0.18812*	0.20698*	0.22412*
ZQLF	0.62397*	0.4543*	0.49542*	0.46784*	0.40077*	0.38561*	0.10465*	0.31028*	0.17889*	0.014	0.0051	0.02764	0.00292	0.624*	0.07198*	0.32926*	0.04946*	0.90193*	0.94673*	0.86462*	0.47588*	0.73679*	0.09154*	0.50773*		NA	NA	NA	NA	NA	NA	NA	NA	NA	NA	NA	NA	NA	NA	NA	NA	NA	NA	NA	NA	NA	NA	NA
XYS	0.98031*	0.99072*	0.99262*	0.98892*	0.94931*	0.93307*	0.94691*	0.92681*	0.90372*	0.97873*	0.97745*	0.96023*	0.94388*	0.96478*	0.91402*	0.95851*	0.94521*	0.00817	0.86941*	0.29299*	0.61965*	0.15986*	0.70092*	0.8673*	0.90536*		0.05271	0.0363	0.14712*	0.17214*	0.04594	0.10291*	0.05119*	NA	0.17415*	0.25318*	0.18022*	0.2501*	0.21827*	0.1397*	0.1555*	0.16205*	0.17477*	NA	0.18571*	0.21763*	0.23965*	0.25886*
XGZ	0.97602*	0.98565*	0.98886*	0.98503*	0.94052*	0.9213*	0.93174*	0.92355*	0.88061*	0.97199*	0.97189*	0.94694*	0.93398*	0.95794*	0.89652*	0.95007*	0.94001*	0.00019	0.835*	0.21379*	0.54485*	0.11307	0.67802*	0.84418*	0.89513*	0.02486		0.04477	0.09785*	0.09827*	0.02118	0.12799*	0.03556	NA	0.14307*	0.23028*	0.13984*	0.21371*	0.19221*	0.11614*	0.11707*	0.18725*	0.15444*	NA	0.14868*	0.1822*	0.20627*	0.22819*
XTY	0.74362*	0.68073*	0.73235*	0.7311*	0.6375*	0.59388*	0.52083*	0.70994*	0.44441*	0.63643*	0.67412*	0.52324*	0.59567*	0.70086*	0.50236*	0.63064*	0.68648*	0.18093	0.59433*	0.19075	0.03911	0.02327	0.29113*	0.45852*	0.59079*	0.23678	0.17611		0.1061*	0.10784*	0.03783	0.06074*	0.0497*	NA	0.1286*	0.1885*	0.14339*	0.21709*	0.18635*	0.12229*	0.11792*	0.12807*	0.11735*	NA	0.14599*	0.16102*	0.18754*	0.21206*
JXJG	0.98523*	0.99603*	0.99695*	0.99349*	0.95627*	0.93985*	0.95314*	0.94016*	0.9089*	0.98525*	0.98365*	0.96724*	0.95188*	0.97031*	0.92135*	0.96541*	0.95435*	0.89251*	0.97344*	0.53586*	0.64406*	0.39407*	0.73697*	0.87622*	0.91675*	0.87512*	0.80347*	0.37904*		0.01426	0.11249*	0.14476*	0.13309*	NA	0.08035*	0.14739*	0.10195*	0.16331*	0.11839*	0.07078*	0.08353*	0.15747*	0.11966*	NA	0.10601*	0.11859*	0.1537*	0.17318*
MWYS	0.97506*	0.98523*	0.98864*	0.98459*	0.93702*	0.91614*	0.92611*	0.92032*	0.86974*	0.97058*	0.97058*	0.94273*	0.92986*	0.95571*	0.88837*	0.94711*	0.9372*	0.62837*	0.91604*	0.40403*	0.52004*	0.18617	0.66152*	0.83324*	0.88926*	0.63967*	0.52484*	0.20761*	0.84063*		0.12434*	0.13779*	0.14488*	NA	0.07099*	0.15871*	0.11881*	0.18299*	0.14919*	0.09197*	0.09736*	0.18398*	0.13801*	NA	0.097*	0.10627*	0.14654*	0.18348*
GXHJ	0.97294*	0.98103*	0.98512*	0.98149*	0.93763*	0.91892*	0.92759*	0.92185*	0.87886*	0.96732*	0.96797*	0.94172*	0.93084*	0.95494*	0.89423*	0.94654*	0.93779*	0.14575	0.82317*	0.26013*	0.56022*	0.14466	0.68144*	0.84419*	0.89362*	0.17214*	0.11586	0.20119	0.78751*	0.53586*		0.08884*	0.02295	NA	0.14932*	0.2295*	0.17066*	0.23797*	0.20308*	0.13703*	0.14032*	0.14175*	0.13153*	NA	0.15508*	0.18485*	0.21711*	0.23744*
GXME	0.94595*	0.98312*	0.98702*	0.97218*	0.8374*	0.78273*	0.79779*	0.78324*	0.68572*	0.92505*	0.9174*	0.84605*	0.78559*	0.90277*	0.64717*	0.85589*	0.79462*	0.97521*	0.99285*	0.85444*	0.40847*	0.6648*	0.38475*	0.60292*	0.65256*	0.97032*	0.95106*	0.48921*	0.97702*	0.94538*	0.94346*		0.12027*	NA	0.14827*	0.20338*	0.18479*	0.25649*	0.2115*	0.14829*	0.14937*	0.09734*	0.10488*	NA	0.15993*	0.18399*	0.2202*	0.24217*
GXJZS	0.92676*	0.91705*	0.93264*	0.9309*	0.88422*	0.86415*	0.84815*	0.89873*	0.80504*	0.89982*	0.91052*	0.85647*	0.87297*	0.90412*	0.82818*	0.88728*	0.90122*	0.20255	0.65175*	0.28208*	0.52119*	0.22192*	0.66448*	0.78778*	0.85368*	0.25478*	0.19488*	0.24875*	0.47116*	0.36985*	0.2381*	0.81722*		NA	0.15828*	0.23973*	0.17051*	0.22961*	0.20462*	0.14177*	0.14947*	0.14542*	0.14087*	NA	0.16448*	0.19521*	0.21381*	0.23556*
GXLZ	0.98032*	0.99461*	0.99587*	0.99117*	0.94147*	0.91999*	0.93636*	0.91668*	0.87555*	0.97964*	0.97744*	0.95512*	0.93443*	0.96102*	0.89276*	0.9532*	0.93773*	0.73417*	0.94846*	0.40231*	0.49939*	0.1693	0.64424*	0.83277*	0.8876*	0.64378*	0.57421*	0.15817	0.90957*	0.70161*	0.57005*	0.96975*	0.35579*		NA	NA	NA	NA	NA	NA	NA	NA	NA	NA	NA	NA	NA	NA
HMH	0.57582*	0.38235*	0.42817*	0.40174*	0.32058*	0.32225*	0.09083*	0.27887*	0.1145*	0.02258	0.05452*	0.03194	0.0073	0.54337*	0.0667*	0.3049*	0.08088*	0.87283*	0.93591*	0.82986*	0.38096*	0.68367*	0.0492	0.44187*	0.00061	0.87952*	0.86471*	0.51439*	0.89192*	0.85606*	0.86387*	0.59557*	0.8188*	0.85403*		0.06004*	0.09475*	0.1456*	0.117*	0.08502*	0.07484*	0.18128*	0.14698*	NA	0.09617*	0.05501*	0.12504*	0.14239*
HJS	0.88897*	1*	1*	0.93875*	0.60316*	0.52827*	0.23051	0.33475*	0.22718*	0.08228	0.08559	0.06698	0.01266	0.82388*	0.06841	0.53062*	0.00054	0.98756*	0.99591*	0.86538*	0.3654*	0.65286*	0.00344	0.53815*	0.07235	0.97937*	0.96353*	0.44077*	0.98926*	0.96004*	0.95448*	0.94438*	0.83439*	0.98514*	0.03566		0.15066*	0.20305*	0.16874*	0.12908*	0.13138*	0.24198*	0.20404*	NA	0.14549*	0.05444*	0.1811*	0.20273*
DML	0.83761*	0.82209*	0.84826*	0.84783*	0.79564*	0.77417*	0.73903*	0.83337*	0.69426*	0.79698*	0.81615*	0.74278*	0.77622*	0.82328*	0.71876*	0.77712*	0.82153*	0.65012*	0.82622*	0.62234*	0.51052*	0.53329*	0.61684*	0.69429*	0.76825*	0.68319*	0.64554*	0.46301*	0.66797*	0.62714*	0.6533*	0.70983*	0.61411*	0.62718*	0.73345*	0.70598*		0.03987	0.08602*	0.05043*	0.03504	0.21768*	0.18854*	NA	0.10669*	0.13564*	0.1639*	0.12202*
DGM	0.97543*	0.98349*	0.98706*	0.98417*	0.94827*	0.93272*	0.93994*	0.93789*	0.90116*	0.97268*	0.97343*	0.95148*	0.94333*	0.96192*	0.91253*	0.95124*	0.94812*	0.94955*	0.98374*	0.86181*	0.75054*	0.74834*	0.77273*	0.87876*	0.91302*	0.9514*	0.93172*	0.67298*	0.94841*	0.92535*	0.9284*	0.95127*	0.82207*	0.93977*	0.89163*	0.96085*	0.52937*		0.09085*	0.07296*	0.05297*	0.28399*	0.24101*	NA	0.15414*	0.19438*	0.22089*	0.15514*
DLC	0.96749*	0.97142*	0.97796*	0.97497*	0.93164*	0.91209*	0.9126*	0.92781*	0.86428*	0.95788*	0.9611*	0.92582*	0.92468*	0.94838*	0.8845*	0.93266*	0.93611*	0.91381*	0.97554*	0.81722*	0.67424*	0.69833*	0.73779*	0.84592*	0.89406*	0.92423*	0.89313*	0.6045*	0.90991*	0.88027*	0.89276*	0.91084*	0.78015*	0.8951*	0.86675*	0.92495*	0.53131*	0.27761*		0.0518*	0.05603	0.21786*	0.21348*	NA	0.1091*	0.15395*	0.19062*	0.14556*
DJH	0.83862*	0.82454*	0.84521*	0.84521*	0.80513*	0.79191*	0.76562*	0.84128*	0.73445*	0.80518*	0.82008*	0.76745*	0.79169*	0.82856*	0.75102*	0.78297*	0.82584*	0.72284*	0.83825*	0.70485*	0.62014*	0.64093*	0.67868*	0.73578*	0.78734*	0.73944*	0.71836*	0.58764*	0.7339*	0.70596*	0.72323*	0.74878*	0.68846*	0.68898*	0.76168*	0.7432*	0.20775*	0.23117*	0.28463*		0.0309*	0.16075*	0.13647*	NA	0.07814*	0.1115*	0.13465*	0.09963*
DDH	0.76385*	0.71986*	0.76544*	0.76696*	0.69437*	0.66125*	0.59051*	0.78574*	0.53499*	0.68639*	0.72151*	0.59266*	0.6666*	0.72555*	0.57866*	0.65191*	0.74826*	0.49301*	0.76427*	0.47476*	0.33726*	0.42096*	0.52458*	0.55259*	0.67829*	0.55002*	0.48922*	0.33201*	0.50434*	0.44775*	0.5083*	0.48653*	0.47577*	0.42713*	0.62561*	0.50719*	0.25823*	0.16616*	0.09009	0.17318*		0.18456*	0.14633*	NA	0.0846*	0.11499*	0.14926*	0.1117*
QWZS	0.96621*	0.96902*	0.97545*	0.97279*	0.93325*	0.9172*	0.91895*	0.9285*	0.87902*	0.95668*	0.95977*	0.92978*	0.92755*	0.94911*	0.89411*	0.93415*	0.93631*	0.91714*	0.97193*	0.83741*	0.72316*	0.72641*	0.75525*	0.86056*	0.89896*	0.92483*	0.90098*	0.64183*	0.91687*	0.89231*	0.90002*	0.92165*	0.8029*	0.90233*	0.87564*	0.93065*	0.47666*	0.78531*	0.72834*	0.40812*	0.3216*		0.04124*	NA	0.19624*	0.22079*	0.24383*	0.26225*
QDLS	0.95132*	0.95066*	0.96143*	0.95848*	0.90833*	0.88608*	0.87906*	0.90949*	0.82568*	0.93371*	0.94026*	0.89201*	0.89845*	0.92867*	0.8505*	0.90456*	0.91633*	0.86713*	0.95893*	0.77442*	0.62131*	0.6508*	0.69527*	0.81039*	0.86769*	0.88437*	0.84599*	0.55168*	0.864*	0.82985*	0.84884*	0.86676*	0.74271*	0.83845*	0.83672*	0.8798*	0.36339*	0.6865*	0.59762*	0.29407*	0.21616*	0.39439*		NA	0.16039*	0.17949*	0.21368*	0.21868*
QJFL	0.96865*	0.97318*	0.97933*	0.97626*	0.93299*	0.91351*	0.91502*	0.92787*	0.86648*	0.9597*	0.96256*	0.92844*	0.92613*	0.94972*	0.8863*	0.93431*	0.93625*	0.91313*	0.97557*	0.81028*	0.66823*	0.68717*	0.73421*	0.84672*	0.89448*	0.92349*	0.89122*	0.58312*	0.91018*	0.87862*	0.89079*	0.91537*	0.77238*	0.89439*	0.86757*	0.92939*	0.43818*	0.75553*	0.67264*	0.36667*	0.2377*	0.02598	0.2456*		NA	NA	NA	NA
CYA	0.91181*	0.89824*	0.91602*	0.91466*	0.86784*	0.84803*	0.82816*	0.88843*	0.78783*	0.87986*	0.89235*	0.83511*	0.85515*	0.8887*	0.81047*	0.86946*	0.88751*	0.4981*	0.77336*	0.48585*	0.54576*	0.3842*	0.66217*	0.77629*	0.83914*	0.53696*	0.48439*	0.35764*	0.55947*	0.51523*	0.5042*	0.78486*	0.20902*	0.50557*	0.80336*	0.81028*	0.61047*	0.77251*	0.72801*	0.66065*	0.43259*	0.77658*	0.72394*	0.74563*		0.09027*	0.04968*	0.09527*
CDJY	0.96294*	0.96364*	0.97015*	0.96806*	0.9354*	0.92204*	0.92327*	0.93066*	0.89282*	0.95293*	0.95622*	0.93118*	0.92968*	0.94842*	0.90353*	0.93908*	0.93903*	0.73718*	0.89502*	0.65415*	0.71384*	0.53264*	0.75816*	0.87208*	0.90634*	0.75441*	0.71044*	0.51664*	0.77182*	0.75203*	0.71638*	0.91858*	0.34039*	0.77061*	0.88384*	0.93129*	0.71249*	0.89088*	0.85915*	0.73312*	0.53398*	0.88372*	0.84865*	0.87291*	0.04883		0.08871*	0.14674*
CEMS	0.78087*	0.73704*	0.77357*	0.77371*	0.71066*	0.68472*	0.62895*	0.77362*	0.58275*	0.70108*	0.72834*	0.63052*	0.68075*	0.74866*	0.61583*	0.70247*	0.75077*	0.27213*	0.58111*	0.30744*	0.30111*	0.2003*	0.47479*	0.59266*	0.68122*	0.31415*	0.26969*	0.14776	0.36703*	0.31174*	0.29077*	0.56105*	0.14625*	0.28022*	0.62691*	0.5758*	0.5018*	0.63477*	0.58176*	0.58578*	0.3598*	0.64479*	0.57576*	0.60192*	0.03481	0.1565*		0.12569*
XZMT	0.9876*	1*	1*	0.99629*	0.95969*	0.94456*	0.9617*	0.93566*	0.92054*	0.98947*	0.98669*	0.97522*	0.95554*	0.97361*	0.92892*	0.96927*	0.95339*	0.992*	0.99701*	0.90515*	0.78176*	0.79293*	0.7713*	0.8923*	0.91711*	0.98637*	0.97659*	0.70695*	0.99218*	0.97495*	0.97034*	0.9906*	0.87579*	0.99096*	0.8965*	1*	0.75155*	0.97032*	0.94493*	0.77923*	0.60336*	0.94376*	0.911*	0.94652*	0.85707*	0.94491*	0.71565*
